# Supplementary material for: Oligonuclear Manganese Complexes with Multiple Redox Properties for High-Contrast Electrochromism
Source: Molecules. 2025 May 5;30(9):2054. doi: 10.3390/molecules30092054 (PMC12073507; doi:10.3390/molecules30092054)
Supplement: Supplementary file 1 [file molecules-30-02054-s001.zip]

Archive with 1 entries (1 files):
- molecules-3594512-supplementary.pdf
